# Supplementary material for: Predictive Model of Dynamic Subphenotypes for 30-Day Mortality in Emergency Department Patients with Suspected Infection Using the Vital Signs of the First 24 Hours: An Analytical Cohort Study in a Tertiary Care Clinic
Source: J Clin Med. 2026 Mar 17;15(6):2264. doi: 10.3390/jcm15062264 (PMC13026691; doi:10.3390/jcm15062264)
Supplement: Supplementary file 1 [file jcm-15-02264-s001.zip]

Archive with 1 entries (1 files):
- jcm-3822526-supplementary.pdf
